# Supplementary material for: The Use of Natural Rubber as an Initiator of LDPE Biodegradation in Soil
Source: Polymers (Basel). 2025 Oct 29;17(21):2885. doi: 10.3390/polym17212885 (PMC12610600; doi:10.3390/polym17212885)
Supplement: Supplementary file 1 [file polymers-17-02885-s001.zip]

Archive with 1 entries (1 files):
- polymers-3947967-supplementary.pdf
